# Supplementary material for: Detection of Mycobacterium bovis in Bovine and Bubaline Tissues Using Nested-PCR for TbD1
Source: PLoS One. 2014 Mar 11;9(3):e91023. doi: 10.1371/journal.pone.0091023 (PMC3949733; doi:10.1371/journal.pone.0091023)
Supplement: Table S1 — Identification of isolates of Mycobacterium bovis by origin and abattoir, and results of culture and nested-PCR. (XLS) [file pone.0091023.s001.xls]

## Sheet: TbD1
State	County	Abattoir	Species	Identification	LCT	CITT	Culture	Nested-PCR
Amapá	Macapá	Friap	Bubaline	Bu 34	Pos	No	Neg	Pos
Amapá	Macapá	Friap	Bubaline	Bu 35	Pos	No	Neg	Neg
Amapá	Macapá	Friap	Bubaline	Bu 36	Pos	No	Neg	Pos
Amapá	Macapá	Friap	Bubaline	Bu 37	Pos	No	Neg	Pos
Amapá	Macapá	Friap	Bubaline	Bu 38	Pos	No	Neg	Pos
Amapá	Macapá	Friap	Bubaline	Bu 39	Pos	No	Neg	Neg
Amapá	Macapá	Friap	Bubaline	Bu 40	Pos	No	Neg	Neg
Amapá	Macapá	Friap	Bubaline	Bu 41	Pos	No	Neg	Pos
Amapá	Macapá	Friap	Bubaline	Bu 42	Pos	No	Neg	Pos
Amapá	Macapá	Friap	Bubaline	Bu 43	Pos	No	Neg	Pos
Amapá	Macapá	Friap	Bubaline	Bu 44	Pos	No	Neg	Neg
Amapá	Macapá	Friap	Bovine	Bo 238	Pos	No	Neg	Neg
Amapá	Macapá	Friap	Bovine	Bo 239	Pos	No	Neg	Neg
Amapá	Macapá	Friap	Bovine	Bo 240	Pos	No	Pos	Pos
Amapá	Macapá	Friap	Bovine	Bo 241	Pos	No	Neg	Neg
Amapá	Santana	Frimap	Bubaline	Bu 45	Pos	No	Neg	Neg
Amapá	Santana	Frimap	Bubaline	Bu 46	Pos	No	Neg	Neg
Amapá	Santana	Frimap	Bubaline	Bu 47	Pos	No	Neg	Neg
Amapá	Santana	Frimap	Bubaline	Bu 48	Pos	No	Neg	Pos
Amapá	Santana	Frimap	Bubaline	Bu 49	Pos	No	Neg	Pos
Amapá	Santana	Frimap	Bubaline	Bu 50	Pos	No	Neg	Pos
Amapá	Santana	Frimap	Bubaline	Bu 51	Pos	No	Neg	Pos
Amapá	Santana	Frimap	Bubaline	Bu 52	Pos	No	Neg	Pos
Amapá	Santana	Frimap	Bubaline	Bu 53	Pos	No	Neg	Neg
Espírito Santo	Itapemirim	Cofril	Bovine	Bo17	Neg	Pos	Neg	Pos
Espírito Santo	Itapemirim	Cofril	Bovine	Bo18	Neg	Pos	Pos	Pos
Espírito Santo	Itapemirim	Cofril	Bovine	Bo09	Pos	Pos	Neg	Pos
Espírito Santo	Itapemirim	Cofril	Bovine	Bo13	Pos	Pos	Pos	Pos
Espírito Santo	Itapemirim	Cofril	Bovine	Bo14	Pos	Pos	Pos	Pos
Goiás	Chapadão do Céu	Rodopa	Bubaline	Bu 60	Pos	Pos	Neg	Neg
Mato Grosso do Sul	Caarapó	Garantia	Bovine	Bo39	Neg	Pos	Pos	Pos
Mato Grosso do Sul	Caarapó	Garantia	Bovine	Bo42	Neg	Pos	Pos	Pos
Mato Grosso do Sul	Caarapó	Garantia	Bovine	Bo44	Neg	Pos	Pos	Pos
Mato Grosso do Sul	Caarapó	Garantia	Bovine	Bo30	Pos	Pos	Pos	Pos
Mato Grosso do Sul	Caarapó	Garantia	Bovine	Bo31	Pos	Pos	Pos	Pos
Mato Grosso do Sul	Caarapó	Garantia	Bovine	Bo32	Pos	Pos	Pos	Pos
Mato Grosso do Sul	Caarapó	Garantia	Bovine	Bo33	Pos	Pos	Pos	Pos
Mato Grosso do Sul	Caarapó	Garantia	Bovine	Bo34	Pos	Pos	Pos	Pos
Mato Grosso do Sul	Caarapó	Garantia	Bovine	Bo35	Pos	Pos	Pos	Pos
Mato Grosso do Sul	Caarapó	Garantia	Bovine	Bo36	Pos	Pos	Pos	Pos
Mato Grosso do Sul	Caarapó	Garantia	Bovine	Bo37	Pos	Pos	Pos	Neg
Mato Grosso do Sul	Caarapó	Garantia	Bovine	Bo40	Pos	Pos	Pos	Pos
Mato Grosso do Sul	Caarapó	Garantia	Bovine	Bo41	Pos	Pos	Pos	Pos
Mato Grosso do Sul	Caarapó	Garantia	Bovine	Bo43	Pos	Pos	Pos	Pos
Mato Grosso do Sul	Caarapó	Garantia	Bovine	Bo46	Pos	Pos	Pos	Neg
Mato Grosso do Sul	Caarapó	Garantia	Bubaline	Bu03	Neg	Pos	Neg	Neg
Mato Grosso do Sul	Caarapó	Garantia	Bubaline	Bu04	Neg	Pos	Neg	Neg
Mato Grosso do Sul	Caarapó	Garantia	Bubaline	Bu07	Neg	Pos	Neg	Pos
Mato Grosso do Sul	Caarapó	Garantia	Bubaline	Bu13	Neg	Pos	Neg	Neg
Mato Grosso do Sul	Caarapó	Garantia	Bubaline	Bu16	Neg	Pos	Neg	Pos
Mato Grosso do Sul	Caarapó	Garantia	Bubaline	Bu19	Neg	Pos	Neg	Neg
Mato Grosso do Sul	Campo Grande	Embrapa	Bovine	Bo153	Pos	No	Pos	Pos
Mato Grosso do Sul	Campo Grande	Embrapa	Bovine	Bo45	Pos	Pos	Pos	Pos
Mato Grosso do Sul	Rochedo	São José	Bovine	Bo49	Neg	Pos	Neg	Pos
Mato Grosso do Sul	Rochedo	São José	Bovine	Bo48	Pos	Pos	Neg	Pos
Minas Gerais	Alpinópolis	IB	Bovine	Bo162	Pos	No	Pos	Neg
Minas Gerais	Alpinópolis	IB	Bovine	Bo54	Pos	No	Neg	Neg
Minas Gerais	Alpinópolis	IB	Bovine	Bo62	Pos	No	Neg	Neg
Pará	Marajó	Socipe	Bubaline	Bu 54	Neg	Neg	Neg	Neg
Pará	Marajó	Socipe	Bubaline	Bu 55	Neg	Neg	Neg	Neg
Pará	Marajó	Socipe	Bubaline	Bu 57	Neg	Pos	Pos	Neg
Pará	Marajó	Socipe	Bubaline	Bu 63	Neg	Pos	Neg	Neg
Pará	Marajó	Socipe	Bubaline	Bu 80	Neg	Pos	Neg	Neg
Pará	Marajó	Socipe	Bubaline	Bu 81	Neg	Pos	Neg	Neg
Pará	Marajó	Socipe	Bubaline	Bu 86	Neg	Pos	Neg	Neg
Pará	Marajó	Socipe	Bubaline	Bu 56	Pos	Pos	Pos	Pos
Pará	Marajó	Socipe	Bubaline	Bu 67	Pos	Pos	Pos	Pos
Pará	Marajó	Socipe	Bubaline	Bu 68	Pos	Pos	Pos	Pos
Pará	Marajó	Socipe	Bubaline	Bu 72	Pos	Pos	Pos	Pos
Pará	Marajó	Socipe	Bubaline	Bu 73	Pos	Pos	Pos	Pos
Pará	Marajó	Socipe	Bubaline	Bu 74	Pos	Pos	Pos	Neg
Pará	Marajó	Socipe	Bubaline	Bu 75	Pos	Pos	Pos	Pos
Pará	Marajó	Socipe	Bubaline	Bu 76	Pos	Pos	Pos	Pos
Pará	Marajó	Socipe	Bubaline	Bu 79	Pos	Pos	Pos	Pos
Pará	Marapanim	Socipe	Bubaline	Bu 71	Neg	Pos	Neg	Neg
Pará	Mojú	Socipe	Bubaline	Bu 65	Pos	Pos	Pos	Pos
Pará	Mojú	Socipe	Bubaline	Bu 83	Pos	Pos	Neg	Neg
Pará	Paragominas	Socipe	Bubaline	Bu 84	Neg	Pos	Neg	Neg
Pará	Paragominas	Socipe	Bubaline	Bu 64	Pos	Pos	Pos	Neg
Pará	Paragominas	Socipe	Bubaline	Bu 69	Pos	Pos	Neg	Pos
Pará	Paragominas	Socipe	Bubaline	Bu 70	Pos	Pos	Pos	Pos
Pará	Paragominas	Socipe	Bubaline	Bu 82	Pos	Pos	Neg	Neg
Pernambuco	Garanhuns	UFRPE	Bovine	Bo28	Neg	Pos	Neg	Neg
Pernambuco	Jaboatão	UFRPE	Bovine	Bo29	Pos	Pos	Pos	Pos
Rio Grande do Sul	Capão do Leão	Caco	Bovine	Bo081	Neg	Pos	Pos	Pos
Rio Grande do Sul	Capão do Leão	Caco	Bovine	Bo085	Neg	Pos	Pos	Neg
Rio Grande do Sul	Capão do Leão	Caco	Bovine	Bo089	Neg	Pos	Neg	Neg
Rio Grande do Sul	Capão do Leão	Caco	Bovine	Bo093	Neg	Pos	Pos	Neg
Rio Grande do Sul	Capão do Leão	Caco	Bovine	Bo095	Neg	Pos	Pos	Pos
Rio Grande do Sul	Capão do Leão	Caco	Bovine	Bo102	Neg	Pos	Neg	Neg
Rio Grande do Sul	Capão do Leão	Caco	Bovine	Bo103	Neg	Pos	Pos	Neg
Rio Grande do Sul	Capão do Leão	Caco	Bovine	Bo113	Neg	Pos	Neg	Neg
Rio Grande do Sul	Capão do Leão	Caco	Bovine	Bo125	Neg	Pos	Neg	Neg
Rio Grande do Sul	Capão do Leão	Caco	Bovine	Bo174a	Neg	Pos	Neg	Neg
Rio Grande do Sul	Capão do Leão	Caco	Bovine	Bo176b	Neg	Pos	Neg	Neg
Rio Grande do Sul	Capão do Leão	Caco	Bovine	Bo179a	Neg	Pos	Neg	Pos
Rio Grande do Sul	Capão do Leão	Caco	Bovine	Bo180a	Neg	Pos	Neg	Neg
Rio Grande do Sul	Capão do Leão	Caco	Bovine	Bo187a	Neg	Pos	Neg	Pos
Rio Grande do Sul	Capão do Leão	Caco	Bovine	Bo80	Neg	Pos	Neg	Pos
Rio Grande do Sul	Capão do Leão	Caco	Bovine	Bo097	Pos	Pos	Neg	Neg
Rio Grande do Sul	Capão do Leão	Caco	Bovine	Bo107	Pos	Pos	Pos	Pos
Rio Grande do Sul	Capão do Leão	Caco	Bovine	Bo111	Pos	Pos	Neg	Neg
Rio Grande do Sul	Capão do Leão	Caco	Bovine	Bo116	Pos	Pos	Pos	Pos
Rio Grande do Sul	Capão do Leão	Caco	Bovine	Bo122	Pos	Pos	Pos	Pos
Rio Grande do Sul	Capão do Leão	Caco	Bovine	Bo124	Pos	Pos	Pos	Neg
Rio Grande do Sul	Capão do Leão	Caco	Bovine	Bo172a	Pos	Pos	Pos	Pos
Rio Grande do Sul	Capão do Leão	Caco	Bovine	Bo173c	Pos	Pos	Pos	Neg
Rio Grande do Sul	Capão do Leão	Caco	Bovine	Bo175a	Pos	Pos	Pos	Neg
Rio Grande do Sul	Capão do Leão	Caco	Bovine	Bo177d	Pos	Pos	Neg	Pos
Rio Grande do Sul	Capão do Leão	Caco	Bovine	Bo178a	Pos	Pos	Pos	Pos
Rio Grande do Sul	Capão do Leão	Caco	Bovine	Bo182a	Pos	Pos	Pos	Neg
Rio Grande do Sul	Capão do Leão	Caco	Bovine	Bo183b	Pos	Pos	Pos	Pos
Rio Grande do Sul	Capão do Leão	Caco	Bovine	Bo184b	Pos	Pos	Pos	Pos
Rio Grande do Sul	Capão do Leão	Caco	Bovine	Bo185b	Pos	Pos	Pos	Pos
Rio Grande do Sul	Capão do Leão	Caco	Bovine	Bo186b	Pos	Pos	Pos	Pos
Rio Grande do Sul	Capão do Leão	Caco	Bovine	Bo188a	Pos	Pos	Neg	Pos
Rio Grande do Sul	Capão do Leão	Caco	Bovine	Bo189c	Pos	Pos	Neg	Pos
Rio Grande do Sul	Capão do Leão	Caco	Bovine	Bo190a	Pos	Pos	Pos	Neg
Rio Grande do Sul	Não me Toque	Klein	Bovine	Bo149	Neg	Pos	Neg	Pos
Rio Grande do Sul	Não me Toque	Klein	Bovine	Bo147	Pos	Pos	Pos	Pos
Rio Grande do Sul	Não me Toque	Klein	Bovine	Bo152	Pos	Pos	Pos	Pos
Rio Grande do Sul	Passo Fundo	Dieter	Bovine	Bo 261	Neg	Pos	Neg	Neg
Rio Grande do Sul	Passo Fundo	Dieter	Bovine	Bo 256	Pos	Pos	Pos	Neg
Rio Grande do Sul	Passo Fundo	Dieter	Bovine	Bo 258	Pos	Pos	Neg	Neg
Rio Grande do Sul	Passo Fundo	Dieter	Bovine	Bo 259	Pos	Pos	Neg	Neg
Rio Grande do Sul	Passo Fundo	Dieter	Bovine	Bo 264	Pos	Pos	Neg	Neg
Rio Grande do Sul	Passo Fundo	Dieter	Bovine	Bo 265	Pos	Pos	Neg	Neg
Rio Grande do Sul	Pelotas	Frigo-Sul	Bovine	Bo 268	Neg	Neg	Neg	Neg
Rio Grande do Sul	Pelotas	Frigo-Sul	Bovine	Bo 269	Neg	Neg	Neg	Neg
Rio Grande do Sul	Pelotas	Frigo-Sul	Bovine	Bo 270	Neg	Neg	Neg	Neg
Rio Grande do Sul	Pelotas	Frigo-Sul	Bovine	Bo 271	Neg	Neg	Neg	Neg
Rio Grande do Sul	Pelotas	Frigo-Sul	Bovine	Bo 272	Neg	Neg	Neg	Neg
Rio Grande do Sul	Pelotas	Frigo-Sul	Bovine	Bo 273	Neg	Neg	Neg	Neg
Rio Grande do Sul	Santa Maria	Silva	Bovine	Bo141	Neg	Pos	Neg	Pos
Rio Grande do Sul	Santa Maria	Silva	Bovine	Bo145	Neg	Pos	Pos	Pos
Rio Grande do Sul	Santa Maria	Silva	Bovine	Bo128	Pos	Pos	Neg	Pos
Rio Grande do Sul	Santa Maria	Silva	Bovine	Bo129	Pos	Pos	Neg	Pos
Rio Grande do Sul	Santa Maria	Silva	Bovine	Bo131	Pos	Pos	Pos	Pos
Rio Grande do Sul	Santa Maria	Silva	Bovine	Bo134	Pos	Pos	Pos	Pos
Rio Grande do Sul	Santa Maria	Silva	Bovine	Bo136	Pos	Pos	Pos	Pos
Rio Grande do Sul	Santa Maria	Silva	Bovine	Bo137	Pos	Pos	Neg	Neg
Rio Grande do Sul	Santa Maria	Silva	Bovine	Bo139	Pos	Pos	Neg	Pos
Rio Grande do Sul	Santa Maria	Silva	Bovine	Bo143	Pos	Pos	Neg	Pos
Rio Grande do Sul	Santa Maria	Silva	Bovine	Bo168a	Pos	Pos	Neg	Neg
Rio Grande do Sul	Santa Maria	Silva	Bovine	Bo169b	Pos	Pos	Neg	Neg
Rio Grande do Sul	Santa Maria	Silva	Bovine	Bo170a	Pos	Pos	Pos	Neg
Rio Grande do Sul	Santa Maria	Silva	Bovine	Bo171d	Pos	Pos	Neg	Pos
Rio Grande do Sul	São Martinho da Serra	Sapé	Bovine	Bo221a	Neg	Pos	Neg	Neg
Rio Grande do Sul	São Martinho da Serra	Sapé	Bovine	Bo237a	Neg	Pos	Neg	Pos
Rio Grande do Sul	São Martinho da Serra	Sapé	Bovine	Bo223a	Pos	Pos	Pos	Neg
Rio Grande do Sul	São Martinho da Serra	Sapé	Bovine	Bo191a	Neg	Neg	Neg	Neg
Rio Grande do Sul	São Martinho da Serra	Sapé	Bovine	Bo192a	Neg	Neg	Neg	Neg
Rio Grande do Sul	São Martinho da Serra	Sapé	Bovine	Bo193a	Neg	Neg	Neg	Neg
Rio Grande do Sul	São Martinho da Serra	Sapé	Bovine	Bo194a	Neg	Neg	Neg	Neg
Rio Grande do Sul	São Martinho da Serra	Sapé	Bovine	Bo195a	Neg	Neg	Neg	Neg
Rio Grande do Sul	São Martinho da Serra	Sapé	Bovine	Bo196a	Neg	Neg	Neg	Neg
Rio Grande do Sul	São Martinho da Serra	Sapé	Bovine	Bo197a	Neg	Neg	Neg	Neg
Rio Grande do Sul	São Martinho da Serra	Sapé	Bovine	Bo198a	Neg	Neg	Neg	Neg
Rio Grande do Sul	São Martinho da Serra	Sapé	Bovine	Bo199a	Neg	Neg	Neg	Neg
Rio Grande do Sul	São Martinho da Serra	Sapé	Bovine	Bo200a	Neg	Neg	Neg	Neg
Rio Grande do Sul	São Martinho da Serra	Sapé	Bovine	Bo201a	Neg	Neg	Neg	Neg
Rio Grande do Sul	São Martinho da Serra	Sapé	Bovine	Bo202a	Neg	Neg	Neg	Neg
Rio Grande do Sul	São Martinho da Serra	Sapé	Bovine	Bo203a	Neg	Neg	Neg	Neg
Rio Grande do Sul	São Martinho da Serra	Sapé	Bovine	Bo204a	Neg	Neg	Neg	Neg
Rio Grande do Sul	São Martinho da Serra	Sapé	Bovine	Bo205a	Neg	Neg	Neg	Neg
Rio Grande do Sul	São Martinho da Serra	Sapé	Bovine	Bo206a	Neg	Neg	Neg	Neg
Rio Grande do Sul	São Martinho da Serra	Sapé	Bovine	Bo207a	Neg	Neg	Neg	Neg
Rio Grande do Sul	São Martinho da Serra	Sapé	Bovine	Bo208a	Neg	Neg	Neg	Neg
Rio Grande do Sul	São Martinho da Serra	Sapé	Bovine	Bo209a	Neg	Neg	Neg	Neg
Rio Grande do Sul	São Martinho da Serra	Sapé	Bovine	Bo210a	Neg	Neg	Neg	Neg
Rio Grande do Sul	São Martinho da Serra	Sapé	Bovine	Bo211a	Neg	Neg	Neg	Neg
Rio Grande do Sul	São Martinho da Serra	Sapé	Bovine	Bo212a	Neg	Neg	Neg	Neg
Rio Grande do Sul	São Martinho da Serra	Sapé	Bovine	Bo213a	Neg	Neg	Neg	Neg
Rio Grande do Sul	São Martinho da Serra	Sapé	Bovine	Bo214a	Neg	Neg	Neg	Neg
Rio Grande do Sul	São Martinho da Serra	Sapé	Bovine	Bo215a	Neg	Neg	Neg	Neg
Rio Grande do Sul	São Martinho da Serra	Sapé	Bovine	Bo216a	Neg	Neg	Neg	Neg
Rio Grande do Sul	São Martinho da Serra	Sapé	Bovine	Bo217a	Neg	Neg	Neg	Neg
Rio Grande do Sul	São Martinho da Serra	Sapé	Bovine	Bo218a	Neg	Neg	Neg	Neg
Rio Grande do Sul	São Martinho da Serra	Sapé	Bovine	Bo219a	Neg	Neg	Neg	Neg
Rio Grande do Sul	São Martinho da Serra	Sapé	Bovine	Bo220a	Neg	Neg	Neg	Neg
Rio Grande do Sul	São Martinho da Serra	Sapé	Bovine	Bo222a	Neg	Neg	Pos	Neg
Rio Grande do Sul	São Martinho da Serra	Sapé	Bovine	Bo224a	Neg	Neg	Neg	Neg
Rio Grande do Sul	São Martinho da Serra	Sapé	Bovine	Bo225a	Neg	Neg	Neg	Neg
Rio Grande do Sul	São Martinho da Serra	Sapé	Bovine	Bo226a	Neg	Neg	Neg	Neg
Rio Grande do Sul	São Martinho da Serra	Sapé	Bovine	Bo227a	Neg	Neg	Neg	Neg
Rio Grande do Sul	São Martinho da Serra	Sapé	Bovine	Bo228a	Neg	Neg	Neg	Neg
Rio Grande do Sul	São Martinho da Serra	Sapé	Bovine	Bo229a	Neg	Neg	Neg	Neg
Rio Grande do Sul	São Martinho da Serra	Sapé	Bovine	Bo231a	Neg	Neg	Neg	Neg
Rio Grande do Sul	São Martinho da Serra	Sapé	Bovine	Bo232a	Neg	Neg	Neg	Neg
Rio Grande do Sul	São Martinho da Serra	Sapé	Bovine	Bo233a	Neg	Neg	Neg	Neg
Rio Grande do Sul	São Martinho da Serra	Sapé	Bovine	Bo234a	Neg	Neg	Neg	Neg
Rio Grande do Sul	São Martinho da Serra	Sapé	Bovine	Bo235a	Neg	Neg	Neg	Neg
Rio Grande do Sul	São Martinho da Serra	Sapé	Bovine	Bo236a	Neg	Neg	Neg	Neg
Rio Grande do Sul	Toropi	Momole	Bovine	Bo 242	Neg	Pos	Neg	Neg
Rio Grande do Sul	Toropi	Momole	Bovine	Bo 243	Neg	Pos	Neg	Neg
Rio Grande do Sul	Toropi	Momole	Bovine	Bo 245	Neg	Pos	Neg	Neg
Rio Grande do Sul	Toropi	Momole	Bovine	Bo 246	Neg	Pos	Neg	Neg
Rio Grande do Sul	Toropi	Momole	Bovine	Bo 247	Neg	Pos	Neg	Neg
Rio Grande do Sul	Toropi	Momole	Bovine	Bo 248	Neg	Pos	Neg	Neg
Rio Grande do Sul	Toropi	Momole	Bovine	Bo 244	Pos	Pos	Neg	Neg
Rio Grande do Sul	Toropi	Momole	Bovine	Bo 249	Pos	Pos	Neg	Neg
Rio Grande do Sul	Toropi	Momole	Bovine	Bo 251	Pos	Pos	Neg	Neg
Rio Grande do Sul	Toropi	Momole	Bovine	Bo 252	Pos	Pos	Neg	Neg
Rio Grande do Sul	Toropi	Momole	Bovine	Bo 253	Pos	Pos	Neg	Neg
Rio Grande do Sul	Toropi	Momole	Bovine	Bo 254	Pos	Pos	Neg	Neg
Rio Grande do Sul	Toropi	Momole	Bovine	Bo 255	Pos	Pos	Neg	Neg
São Paulo	Barretos	Rodopa	Bovine	Bo61	Pos	No	Neg	Neg
São Paulo	Boituva	Cowpig	Bovine	Bo159	Pos	No	Pos	Pos
São Paulo	Boituva	Cowpig	Bovine	Bo161	Pos	No	Pos	Neg
São Paulo	Fernandópolis	Frigoestrela	Bovine	Bo57	Pos	No	Neg	Neg
São Paulo	Fernandópolis	Frigoestrela	Bovine	Bo59	Pos	No	Neg	Neg
São Paulo	Ilha Solteira	Rodopa	Bovine	Bo50	Pos	No	Neg	Neg
São Paulo	Jales	Rodopa	Bovine	Bo56	Pos	No	Neg	Neg
São Paulo	Parisi	Frigoestela	Bovine	Bo163	Pos	No	Neg	Pos
São Paulo	Parisi	Frigoestela	Bovine	Bo165	Pos	No	Neg	Pos
São Paulo	Piracicaba	IB	Bubaline	Bu24	Pos	No	Pos	Neg
São Paulo	Piracicaba	IB	Bubaline	Bu25	Pos	No	Pos	Pos
São Paulo	Piracicaba	IB	Bubaline	Bu26	Pos	No	Pos	Neg
São Paulo	Piracicaba	IB	Bubaline	Bu27	Pos	No	Pos	Neg
São Paulo	Piracicaba	IB	Bubaline	Bu28	Pos	No	Pos	Pos
São Paulo	Piracicaba	IB	Bubaline	Bu29	Pos	No	Neg	Neg
São Paulo	Piracicaba	IB	Bubaline	Bu30	Pos	No	Neg	Pos
São Paulo	Piracicaba	IB	Bubaline	Bu31	Pos	No	Neg	Neg
São Paulo	Piracicaba	IB	Bubaline	Bu32	Pos	No	Neg	Neg
São Paulo	Piracicaba	IB	Bubaline	Bu33	Pos	No	Neg	Neg
São Paulo	Santana da Ponte Pensa	Rodape	Bovine	Bo55	Pos	No	Pos	Pos
São Paulo	São João de Iracema	Rodopa	Bovine	Bo60	Pos	No	Neg	Neg
São Paulo	São Paulo (Parada de Taipas)	Frigoestela	Bovine	Bo52	Pos	No	Neg	Neg
São Paulo	Votuporanga	Frigoestela	Bovine	Bo51	Pos	No	Neg	Neg
